# Supplementary material for: Nirmatrelvir Resistance in an Immunocompromised Patient with Persistent Coronavirus Disease 2019
Source: Viruses. 2024 Apr 30;16(5):718. doi: 10.3390/v16050718 (PMC11125932; doi:10.3390/v16050718)
Supplement: Supplementary file 1 [file viruses-16-00718-s001.zip]

Archive with 2 entries (2 files):
- Supplementary_Table S1_0325.xlsx
- Supplementary_Table S2_0325.xlsx
