# Supplementary material for: Nirmatrelvir Resistance in an Immunocompromised Patient with Persistent Coronavirus Disease 2019
Source: Viruses. 2024 Apr 30;16(5):718. doi: 10.3390/v16050718 (PMC11125932; doi:10.3390/v16050718)
Supplement: Supplementary file 1 [file viruses-16-00718-s001.zip › Supplementary_Table S1_0325.xlsx]

## Sheet: Sheet1
Table 1. Hematological examination findings on admission.
WBC	3200	/μL	TP	6.0	g/dL	Ferritin	767	ng/mL
Neutro	25.8	％	ALB	3.2	g/dL	PT	14.5	sec
Lymph	62.2	％	T-Bil	0.3	mg/dL	PT acvitity	72	%
Mono	11.4	％	AST	21	IU/L	PT-INR	1.16
Eosino	0.0	％	ALT	18	IU/L	APTT	34.8	sec
Baso	0.6	％	LDH	365	IU/L	Fibrinogen	687	mg/dL
RBC	406×104	/μL	ALP	122	IU/L	D-dimmer	1.9	μg/mL
Hb	12.7	g/dL	γ-GTP	289	IU/L	IgG	243	mg/dL
HCT	38.7	%	BUN	16	mg/dL	IgA	3	mg/dL
MCV	95.3	fl	Cre	0.64	mg/dL	IgM	3	mg/dL
MCH	31.3	pg	Na	140	mEq/L	βD-glucan	8.6	pg/mL
MCHC	32.8	%	K	4.8	mEq/L	C7HRP	0	/50,000 cells
PLT	27.3×104	/μL	Cl	106	mEq/L	SARS-CoV-2 IgG S	53.8	AU/mL
			CRP	11.9	mg/dL	SARS-CoV-2 IgG N	<1.0	AU/mL
