# Supplementary material for: Nirmatrelvir Resistance in an Immunocompromised Patient with Persistent Coronavirus Disease 2019
Source: Viruses. 2024 Apr 30;16(5):718. doi: 10.3390/v16050718 (PMC11125932; doi:10.3390/v16050718)
Supplement: Supplementary file 1 [file viruses-16-00718-s001.zip › Supplementary_Table S2_0325.xlsx]

## Sheet: Sheet1
BF.11.1 (> 75% prevalence of 847 seqs)	Day21	Day27	Day30	Day34
Amino acid mutaion
ORF1a:S135R	ORF1a:S135R	ORF1a:S135R	ORF1a:S135R	ORF1a:S135R
ORF1a:T842I	ORF1a:T843I	ORF1a:T844I	ORF1a:T845I	ORF1a:T846I
ORF1a:G1307S	ORF1a:G1307S	ORF1a:G1307S	ORF1a:G1307S	ORF1a:G1307S
	ORF1a:S2625F	ORF1a:S2625F	ORF1a:S2625F	ORF1a:S2625F
ORF1a:L3027F	ORF1a:L3027F	ORF1a:L3027F	ORF1a:L3027F	ORF1a:L3027F
ORF1a:T3090I	ORF1a:T3090I	ORF1a:T3090I	ORF1a:T3090I	ORF1a:T3090I
ORF1a:T3255I	ORF1a:T3255I	ORF1a:T3255I	ORF1a:T3255I	ORF1a:T3255I
	# 6% ORF1a:T3284I (3CLpro:T21I)	# 19% ORF1a:T3284I (3CLpro:T21I)	# 34% ORF1a:T3284I (3CLpro:T21I)	# 24% ORF1a:T3284I (3CLpro:T21I)
	# < 3% ORF1a:L3313F (3CLpro:L50F)	# < 3% ORF1a:L3313F (3CLpro:L50F)	# < 3% ORF1a:L3313F (3CLpro:L50F)	# < 3% ORF1a:L3313F (3CLpro:L50F)
ORF1a:P3395H (3CLpro:P132H)	ORF1a:P3395H (3CLpro:P132H)	ORF1a:P3395H (3CLpro:P132H)	ORF1a:P3395H (3CLpro:P132H)	ORF1a:P3395H (3CLpro:P132H)
	# < 3% ORF1a:S3407A (3CLpro:S144A)	# < 3% ORF1a:S3407A (3CLpro:S144A)	# < 3% ORF1a:S3407A (3CLpro:S144A)	# < 3% ORF1a:S3407A (3CLpro:S144A)
	# < 3% ORF1a:E3429V (3CLpro:E166V)	# < 3% ORF1a:E3429V (3CLpro:E166V)	# < 3% ORF1a:E3429V (3CLpro:E166V)	# < 3% ORF1a:E3429V (3CLpro:E166V)
	# < 3% ORF1a:A3436V (3CLpro:A173V)	# < 3% ORF1a:A3436V (3CLpro:A173V)	# < 3% ORF1a:A3436V (3CLpro:A173V)	# < 3% ORF1a:A3436V (3CLpro:A173V)
	# < 3% ORF1a:P3515L (3CLpro:P252L)	# < 3% ORF1a:P3515L (3CLpro:P252L)	# < 3% ORF1a:P3515L (3CLpro:P252L)	# < 3% ORF1a:P3515L (3CLpro:P252L)
	# < 3% ORF1a:P3567I (3CLpro:P304I)	# < 3% ORF1a:P3567I (3CLpro:P304I)	# < 3% ORF1a:P3567I (3CLpro:P304I)	# < 3% ORF1a:P3567I (3CLpro:P304I)
ORF1a:DEL3675/3677	ORF1a:DEL3675/3677	ORF1a:DEL3675/3677	ORF1a:DEL3675/3677	ORF1a:DEL3675/3677
ORF1b:P314L (RdRp:P323L)	ORF1b:P314L (RdRp:P323L)	ORF1b:P314L (RdRp:P323L)	ORF1b:P314L (RdRp:P323L)	ORF1b:P314L (RdRp:P323L)
	ORF1b:M915R (RdRp:M924R)	ORF1b:M915R (RdRp:M924R)	ORF1b:M915R (RdRp:M924R)	ORF1b:M915R (RdRp:M924R)
ORF1b:R1315C	ORF1b:R1315C	ORF1b:R1315C	ORF1b:R1315C	ORF1b:R1315C
ORF1b:I1566V	ORF1b:I1566V	ORF1b:I1566V	ORF1b:I1566V	ORF1b:I1566V
	ORF1b:I1569L	ORF1b:I1569L	ORF1b:I1569L	ORF1b:I1569L
ORF1b:T2163I	ORF1b:T2163I	ORF1b:T2163I	ORF1b:T2163I	ORF1b:T2163I
S:T19R	S:T19R	S:T19R	S:T19R	S:T19R
S:L24S
S:DEL25/27
	S:A27S	S:A27S	S:A27S	S:A27S
S:DEL69/70	S:DEL69/70	S:DEL69/70	S:DEL69/70	S:DEL69/70
S:G142D	S:G142D	S:G142D	S:G142D	S:G142D
S:V213G	S:V213G	S:V213G	S:V213G	S:V213G
S:G339D	S:G339D	S:G339D	S:G339D	S:G339D
S:R346T	S:R346T	S:R346T	S:R346T	S:R346T
S:S371F	S:S371F	S:S371F	S:S371F	S:S371F
S:S373P	S:S373P	S:S373P	S:S373P	S:S373P
S:S375F	S:S375F	S:S375F	S:S375F	S:S375F
S:T376A	S:T376A	S:T376A	S:T376A	S:T376A
S:D405N	S:D405N	S:D405N	S:D405N	S:D405N
S:R408S	S:R408S	S:R408S	S:R408S	S:R408S
S:K417N	S:K417N	S:K417N	S:K417N	S:K417N
S:N440K				S:N440K
S:L452R	S:L452R	S:L452R	S:L452R	S:L452R
S:S477N	S:S477N	S:S477N	S:S477N	S:S477N
S:T478K	S:T478K	S:T478K	S:T478K	S:T478K
S:E484A	S:E484A	S:E484A	S:E484A	S:E484A
S:F486V	S:F486V	S:F486V	S:F486V	S:F486V
S:Q498R	S:Q498R	S:Q498R	S:Q498R	S:Q498R
S:N501Y	S:N501Y	S:N501Y	S:N501Y	S:N501Y
S:Y505H	S:Y505H	S:Y505H	S:Y505H	S:Y505H
	S:T547I	S:T547I	S:T547I	S:T547I
S:D614G	S:D614G	S:D614G	S:D614G	S:D614G
S:H655Y	S:H655Y	S:H655Y	S:H655Y	S:H655Y
S:N679K	S:N679K	S:N679K	S:N679K	S:N679K
S:P681H	S:P681H	S:P681H	S:P681H	S:P681H
S:N764K	S:N764K	S:N764K	S:N764K	S:N764K
S:D796Y	S:D796Y	S:D796Y	S:D796Y	S:D796Y
S:Q954H	S:Q954H	S:Q954H	S:Q954H	S:Q954H
S:N969K	S:N969K	S:N969K	S:N969K	S:N969K
S:S1252F	S:S1252F	S:S1252F	S:S1252F	S:S1252F
ORF3a:T223I	ORF3a:T223I	ORF3a:T223I	ORF3a:T223I	ORF3a:T223I
E:T9I	E:T9I	E:T9I	E:T9I	E:T9I
M:D3N	M:D3N
M:Q19E				M:Q19E
M:A63T	M:A63T	M:A63T	M:A63T	M:A63T
ORF8:S84L
N:P13L	N:P13L	N:P13L	N:P13L	N:P13L
N:DEL31/33	N:DEL31/33	N:DEL31/33	N:DEL31/33	N:DEL31/33
N:A90S
N:R203K	N:R203K	N:R203K	N:R203K	N:R203K
N:G204R	N:G204R	N:G204R	N:G204R	N:G204R
				N:S327L
N:S413R	N:S413R	N:S413R	N:S413R	N:S413R
